# Supplementary material for: ShenQi FuZheng Injection combined with chemotherapy in the treatment of colorectal cancer: A meta-analysis
Source: PLoS One. 2017 Sep 27;12(9):e0185254. doi: 10.1371/journal.pone.0185254 (PMC5617195; doi:10.1371/journal.pone.0185254)
Supplement: S3 File — (XLS) [file pone.0185254.s004.xls]

## Sheet: Sheet1
Dichotomies
study	event	total	cevent	total
Liang QL	48	76	35	76	ORR
Zhang W	13	43	9	43
Liang QL	28	76	17	76	KPS
Song M	14	45	8	44
Yan F	44	56	29	56
Zou JL	29	45	20	44
Song M	14	45	25	44	leukocytopenia
Wang CB	2	40	4	40
Song M	12	45	24	44	thrombocytopenia
Wang CB	1	40	2	40
Song M	18	45	28	44	gastrointestinal toxicity
Wang CB	1	40	3	40
Zhang Y	12	20	11	18
Song M	10	45	17	44	liver dysfunction
Wang CB	0	40	1	40
Continuous
study	Mean1	SD 1	Total 1	Mean 2	SD 2	Total 2	CD3
Song M	63.27	10.51	45	52.86	10.17	44
Yan F	62.06	12.54	56	54.18	10.63	56
Zou JL	63.56	5.61	45	52.62	5.43	44
Song M	47.65	8.44	45	40.06	7.69	44	CD4
Wang CB	39.08	4.58	40	32.48	4.17	40
Yan F	41.87	9.19	56	31.45	7.84	56
Zhang W	40.8	2.5	43	32.4	8.3	43
Zhang XH	39.2	8.25	40	33.1	7.26	36
Zou JL	46.21	4.1	45	41.76	4.32	44
Liang QL	1.64	0.28	76	1.46	0.33	76	CD4/CD8
Song M	1.78	0.31	45	1.39	0.36	44
Wang CB	1.65	0.33	40	1.29	0.46	40
Yan F	1.37	0.3	56	1.04	0.29	56
Zhang W	1.57	0.88	43	1.25	0.77	43
Zhang XH	1.63	0.61	40	1.12	0.55	36
Zou JL	1.44	0.25	45	1.1	0.31	44
Song M	19.86	3.47	45	15.69	3.15	44	NK
Zhang W	35.57	5.48	43	22.86	4.28	43
Zou JL	54.11	5.06	45	49.31	5.11	44
Song M	24.51	3.39	45	28.62	3.88	44	CD8
Wang CB	27.12	3.24	40	26.01	3.62	40
Yan F	30.65	8.68	56	30.28	9.86	56
Zhang W	24.3	7.4	43	23.9	6.6	43
Zhang XH	32.6	4.65	40	28.1	6.12	36
Zou JL	45.44	3.01	45	44.15	3.43	44
Yan F	5.81	2.37	56	4.48	2.1	56	WBC
Zhang XH	5.1	2.3	40	4	2.3	36
Yan F	108.86	29.35	56	91.67	31.13	56	Hb
Zhang XH	104.1	19.3	40	91.3	21.1	36
Yan F	171.18	44	56	149.53	44.27	56	PLT
Zhang XH	147.2	78.3	40	139.6	74.2	36
